# Supplementary material for: Identification and Functional Characterization of CYP4D2 Putatively Associated with β-Cypermethrin Detoxification in Phortica okadai
Source: Genes (Basel). 2022 Dec 11;13(12):2338. doi: 10.3390/genes13122338 (PMC9777750; doi:10.3390/genes13122338)
Supplement: Supplementary file 1 [file genes-13-02338-s001.zip]

Archive with 1 entries (1 files):
- genes-2052896-supplementary.pdf
